# Supplementary material for: Bioactive Compounds, Sugars, and Sensory Attributes of Organic and Conventionally Produced Courgette (Cucurbita pepo)
Source: Foods. 2021 Oct 15;10(10):2475. doi: 10.3390/foods10102475 (PMC8536166; doi:10.3390/foods10102475)
Supplement: Supplementary file 1 [file foods-10-02475-s001.zip]

Archive with 1 entries (1 files):
- foods-1396857-supplementary.pdf
